# Supplementary material for: Cryptogenic organizing pneumonia—Results of treatment with clarithromycin versus corticosteroids—Observational study
Source: PLoS One. 2017 Sep 25;12(9):e0184739. doi: 10.1371/journal.pone.0184739 (PMC5612459; doi:10.1371/journal.pone.0184739)
Supplement: S2 File — (XLS) [file pone.0184739.s004.xls]

## Sheet: Arkusz1
sex	age	weight loss	dyspnoe	weaknes	cough	sputum	pain	sweats	temp	OB.	EOS	CRP	WBC	VC	TLC	FEV1	FEV1%	RV	DLCO	pO2	pCO2	migration	infiltrat	nodules	reticular	lympn nodes	pleural fluid	GGO	relapse	time to diagnosis	obserwation time	hypertension	depresion	GERD	ca brest	hart	asthma	copd	diabet	obesit	goiter	smoking	ex	hypert	obesit	diabetes	URTI	UTI	bone frac
k	63	0	1	1	0	0	0	1	1	54	0.3	9	10	104	108	94	76	107	61	68	35	1	1	0	0	0	0	1	0	3	12									1		0
m	59	1	0	1	1	1	0	0	1	8	0.32	8	13	104	109	105	99	120	70	82	38	1	1	1	0	0	0	1	0	2	36											40
m	39	1	1	1	1	1	0	1	1		0.1	5	6.9	111	120	116	85	140	91	86	34	1	1	1	0	0	0	1	0	1	11										1	20
k	69	1	1	1	0	0	1	1	1	62	0.01	5	6.1	89	81	83	93	76	61	73	35	0	1	1	0	0	0	1	0	9	60	1	1									0
m	49	1	0	1	0	0	1	0	1	95	0.14		12.3	95	118	95	100	110	100	80	36	0	1	1	1	0	0	1	0	8	90	1										0
k	51	0	0	0	0	0	1	0	0	5	0.07	5	5.7	120	133	118	94	130	82	93	43	1	1	1	0	0	0	1	0	5	60										1		15
k	61	1	1	1	1	1	0	0	1	48	0.22	52	10.5	99	93	91	72	81	52	61	34	1	1	0	0	0	0	1	0	3	6				1						1	25
k	59	1	0	1	1	0	0	1	0		0.15		8	86	108	77	89	140	70	74	36	1	1	1	0	0	0	1	0	3	36	1		1								0
k	71	1	1	1	1	0	0	1	1	46	0.02		5.6	110	96	91	83	110		71	32	1	1	0	0	0	0	1	0	3	80	1				1					1	0
m	44	1	1	1	1	1	0	0	1	150	0.4		11	72	85	67	93	89	57	65	40	0	1	1	0	0	0	1	0	2	46							1				15
m	47	0	0	1	1	0	0	0	0	79	0.39	1.6	8.2	103	99	95	92	100	93	79	33	1	1	1	0	0	0	1	0	1	32											0
k	72	1	1	1	1	1	0	1	1	45	0.14	3	5.5	81	92	65	64	109	64	68	37	1	1	1	1	0	0	1	0	2	12	1			1						1	0
k	59	1	0	1	1	0	0	1	0	120	0.18	135	12.6	94	85	74	79	98	74	77	30	1	1	0	0	0	0	1	0	1	58											0
k	46	0	0	1	1	0	0	0	1	108	0.33	94	7.6	97	98	84	89	97	75	70	32	1	1	0	1	0	0	1	0	2	58						1				1	0
k	62	1	0	1	1	0	0	1	1	14	0.02	5	3.75	92	90	92	76	90	67	80	35	1	1	0	0	0	0	1	0	1	36										1	0
k	57	1	1	1	1	1	0	1	1	60	0.08		10	92	104	56	61	110	58	61	46	0	1	0	0	0	0	1	0	1	66	1						1				40
k	71	1	1	1	1	0	1	1	1	115		112	8.7	110	99	90	90	100		75	36	1	1	0	0	0	0	1	0	7	48	1								1	1	0
k	48	1	0	1	1	0	0	0	1	80	0.09		10.7	73	70	80	109	80		64	39	1	1	0	0	0	0	1	0	1	48										1	0
k	70	0	0	1	1	0	0	0	1	46	0.2		11.4	104		95	91			69	37	1	1	0	0	0	0	1	0	2	84	1										0
k	69	1	1	1	1	1	0	1	0	76	0.15		8.26	49	63	60	122	70	82	62	39	1	1	0	0	0	0	1	0	2	58	1									1	0
k	63	0	0	1	1	0	0	1	0	80	1.02		6.83	104	84	104	100	90	89	67	37	1	1	0	0	0	0	1	0	2	84	1				1						0
k	53	0	1	1	1	0	1	1	1	60	0.33		6.4	108	105	91	84	100	87	77	35	1	1	0	0	0	0	1	0	2	60										1	0
k	52	1	1	1	1	1	1	1	1	98	0.33	6.5	9.3	72	79	104	98	104	60	68	37	1	1	1	1	0	0	1	0	3	48	1					1		1		1	0
k	58	0	0	0	1	0	0	0	1		0.16	53	9.8	89	79	78	87	52	66	69	35	0	1	1	0	0	0	1	0	4	40												15
k	55	0	0	1	1	1	0	0	1	80	0.17	27	5.6	127	112	117	92	136	105	85	37	0	1	1	0	0	0	1	0	2	72										1	0
k	53	0	1	1	0	0	1	1	0	61	0.15	3.5	4	108	96	96	89	98	66	69	38	0	1	0	1	0	0	0	0	2	96				1							0
k	58	0	1	1	0	0	1	0	1		0.15		4.2	105	98	91	100	83	83	78	37	0	1	0	0	0	0	0	0	4	24	1		1								0
k	49	1	1	1	0	0	0	0	1	60	0.35		4.7	83	83	96	115	97	65	75	35	1	1	0	0	1	1	1	0	2	48			1							1	0
m	65	0	1	1	1	1	1	1	1		0.27	6.8	9.6	97	88	97	97	78	58	73	44	1	1	0	0	0	0	1	0	5	36	1		1								0
k	64	1	1	1	1	0	0	1	1	100	1.7	6.6	7.2	94		88	92			75	36	1	1	0	0	0	0	1	0	6	70	1										0
m	56	0	0	1	1	0	0	0	0	68	0.15	24	8.2	77		83	107			75	36	0	1	1	0	0	0	1	0	3	12											0
k	50	1	1	1	1	0	1	1	1	128	0.1	93	10.4	108	82	82	104	83	50	83	40	1	1	1	0	0	0	1	0	2	24			1							1	0
k	46		0	1	1	0	0	0	0	53	0.41		5.2	134	130	107	79	100	95	87	34	1	1	0	0	0	0	1	0	6	48					1							10
k	47	0	0	1	0	0	0	0	0	110	0.15	127	7.5	107	106	105	100	102	68	62	37	1	1	0	0	0	0	1	4	2	88		1								1	0
m	55	0	1	1	1	0	1	1	1	78	0.05	79	8.5	42	58	69	100	72	39	61	32	0	1	1	0	0	0	1	0	3	70	1											40
k	71	1	0	1	1	0	0	1	1	126	0.08	68	8.8	97	105	87	90	110	64	70	37	0	1	0	1	1	0	1	1	3	56	1										0
k	71	0	0	1	1	1	0	0	1	80	0.01	62	8	86	113	95	87	127	76	76	36	1	1	1	1	1	0	1	0	8	38	1										0
k	70	0	1	1	1	0	0	0	0	35	0.01		8	51	105	92	90	99	78	80	36	1	1	1	0	0	0	1	1	3	24											0
k	44	0	1	1	1	0	0	1	1	76	0.32	19.4	6.09	99	117	106	105	130	76	74	35	1	1	1	0	0	0	1	0	2	3											0
m	36	1	1	1	1	1	0	1	1	2	0.13	5	7.3	86	90	63	64	117	73	74	37	1	1	0	0	0	0	1	0	3	24	17	2	5								0
k	53	0	0	1	1	1	0	0	0	30	0.04	5	2.3	57	115	82	90	124	117	72	36	1	1	1	0	0	0	1	2	3	40	1		1			1		1
k	74	1	1	1	1	0	1	1	1	80	0.28	16.8	9.6	64	110	109	100	110	91	79	38	1	1	0	0	1	0	1	2	2	56	1							1		1	0		1	1	1	1		1
m	62	1	1	1	1	0	1	0	1	117	0.12	4.3	7.9	64	85	98	100	102	68	67	37	0	1	0	1	1	0	1	1	5	34					1			1			0		1
k	31	0	1	1	1	0	0	0	1	48	0		6.1	65	99	107	102	100	86	96	38	1	1	0	0	0	0	1	1	2	92												36/20ex		1	1	1
k	54	0	1	1	1	0	0	0	1	80	0.1		7.8	66	88	88	100	92	79	68	36	1	1	0	0	0	0	1	7	1	120				1						1		40/2ex	1	1		1
k	62	1	1	1	0	1	0	1	1	130	0.2	85	12	73	130	103	80	120	68	65	33	1	1	0	0	0	0	1	1	8	92											0
k	69	1	1	1	1	1	1	1	1	100	0.24	17	7.65	75	85	82	100	112	62	79	36	0	1	0	0	0	1	0	0	6	18											0			1		1	1
k	62	0	0	0	1	0	0	0	1	80	0.23		4.9	79	109	66	90	110	73	65	33	0	1	0	0	1	0	0	1	2	60											0
k	46	0	1	1	1	1	1	0	0	8	0.16	14.2	8.1	80	99	83	104	99	52	67	28	0	1	1	1	0	0	1	0	4	20										1		7.5/8 ex	1	1		1
k	59	1	1	1	1	0	0	1	1	120	0.32		4.68	81	123	140	110	117	89	84	41	0	1	0	0	0	0	1	1	2	192	1										0
m	50	0	1	1	1	0	0	0	1	75	0.16		6.9	83	98	86	71	98	73	76	35	1	1	0	0	0	0	0	1	1	47											0
k	45	0	0	1	1	0	0	0	1	70	0.15		6.4	86	95	96	100	99	75	95	36	1	0	1	0	0	0	0	0	3	120											0
k	68	0	0	1	1	0	0	0	1	20	0.26		5.9	92	110	66	83	111	54	68	35	1	1	0	0	0	0	1	0	8	38	1									1	50
k	48	0	0	1	1	0	0	0	1	87	0.24		9.1	93	93	114	100	97		67	41	1	1	0	0	0	0	0	0	2	36	1										20
m	55	1	0	1	1	0	1	0	1	130	0.15	264	8.5	99	91	76	65	98	67	65	32	0	1	1	0	0	0	1	0	6	36			1				1				50
k	42	0	1	1	0	0	1	0	1	120			7.4	100	73	53	100	76	54	84	28	1	1	0	0	0	0	0	7	1	120											0					1
k	60	0	0	0	0	0	0	0	1		0.78		7.03	114	90	70	87	90	33	61	34	0	1	0	0	0	0	0	0	8	19												10/30ex
m	45	0	0	0	1	0	1	0	0	48	0.38		9	121	110	70	88	110		78	37	0	1	0	0	1	0	0	0	2	36												1/17 ex
m	43	0	1	1	1	1	0	0	1	3	0.09		10	122	99	69	98	98	85	64	39	0	1	0	0	0	0	0	0	1	48											0
m	53	1	0	0	0	0	0	0	1	60	0.2		13.4	127	86	105	112	87	99	91	39	0	1	0	1	1	0	0	0	3	60											0
m	62	1	0	1	1	0	0	0	0	78	0.3	12	9	129	85	60	92	87		63	41	0	1	0	0	0	0	1	1	3	96											40					1	1
k	42	1	1	1	0	0	0	1	1	72	0.24		9.42	132	74	74	100	85	93	74	38	1	1	0	0	0	0	0	0	6	22											0
	55.9194									72.5357			7.97597	92.9194	97.0847	88.3226	92.0806	100.966	73.0755	73.6129	36.2742									3.30645	53.2903
											0.265365																			33.7233
										36.3908			2.393	20.825	16.0605	14.1421	16.9706	15.5563	22.6274	4.24264	2.12132
	10.147
[truncated: 11 more columns]

## Sheet: Arkusz2
sex	age	weight loss	dyspnoe	weaknes	cough	sputum	pain	sweats	temp	OB.	CRP	WBC	EOS	VC	TLC	FEV1	FEV1%	RV	DLCO	pO2	pCO2	migration	infiltrat	nodules	reticular	lympn nodes	pleural fluid	GGO	unilateral	relapse	time to diagnosis	obserwation time	hypertension	depresion	GERD	ca brest	hart	asthma	copd	diabet	obesit	goiter	smoking	ex	hypert	obesit	diabetes	URTI	CA
k	63	0	1	1	0	0	0	1	1	54	9	10	0.3	104	108	94	76	107	61	68	35	1	1	0	0	0	0	1		0	3	12									1		0
m	59	1	0	1	1	1	0	0	1	8	8	13	0.32	104	109	105	99	120	70	82	38	1	1	1	0	0	0	1		0	2	36											40
m	39	1	1	1	1	1	0	1	1		5	6.9	0.1	111	120	116	85	140	91	86	34	1	1	1	0	0	0	1		0	1	11										1	20
k	69	1	1	1	0	0	1	1	1	62	5	6.1	0.01	89	81	83	93	76	61	73	35	0	1	1	0	0	0	1		0	9	60	1	1									0
m	49	1	0	1	0	0	1	0	1	95		12.3	0.14	95	118	95	100	110	100	80	36	0	1	1	1	0	0	1	1	0	8	90	1										0
k	51	0	0	0	0	0	1	0	0	5	5	5.7	0.07	120	133	118	94	130	82	93	43	1	1	1	0	0	0	1		0	5	60										1		15
k	61	1	1	1	1	1	0	0	1	48	52	10.5	0.22	99	93	91	72	81	52	61	34	1	1	0	0	0	0	1		0	3	6				1						1	25
k	59	1	0	1	1	0	0	1	0			8	0.15	86	108	77	89	140	70	74	36	1	1	1	0	0	0	1		0	3	36	1		1								0
k	71	1	1	1	1	0	0	1	1	46		5.6	0.02	110	96	91	83	110		71	32	1	1	0	0	0	0	1		0	3	80	1				1					1	0
m	44	1	1	1	1	1	0	0	1	150		11	0.4	72	85	67	93	89	57	65	40	0	1	1	0	0	0	1		0	2	46							1				15
m	47	0	0	1	1	0	0	0	0	79	1.6	8.2	0.39	103	99	95	92	100	93	79	33	1	1	1	0	0	0	1		0	1	32											0
k	72	1	1	1	1	1	0	1	1	45	3	5.5	0.14	81	92	65	64	109	64	68	37	1	1	1	1	0	0	1		0	2	12	1			1						1	0
k	59	1	0	1	1	0	0	1	0	120	135	12.6	0.18	94	85	74	79	98	74	77	30	1	1	0	0	0	0	1		0	1	58											0
k	46	0	0	1	1	0	0	0	1	108	94	7.6	0.33	97	98	84	89	97	75	70	32	1	1	0	1	0	0	1		0	2	58						1				1	0
k	62	1	0	1	1	0	0	1	1	14	5	3.75	0.02	92	90	92	76	90	67	80	35	1	1	0	0	0	0	1		0	1	36										1	0
k	57	1	1	1	1	1	0	1	1	60		10	0.08	92	104	56	61	110	58	61	46	0	1	0	0	0	0	1		0	1	66	1						1				40
k	71	1	1	1	1	0	1	1	1	115	112	8.7		110	99	90	90	100		75	36	1	1	0	0	0	0	1		0	7	48	1								1	1	0
k	48	1	0	1	1	0	0	0	1	80		10.7	0.09	73	70	80	109	80		64	39	1	1	0	0	0	0	1		0	1	48										1	0
k	70	0	0	1	1	0	0	0	1	46		11.4	0.2	104		95	91			69	37	1	1	0	0	0	0	1		0	2	84	1										0
k	69	1	1	1	1	1	0	1	0	76		8.26	0.15	49	63	60	122	70	82	62	39	1	1	0	0	0	0	1		0	2	58	1									1	0
k	63	0	0	1	1	0	0	1	0	80		6.83	1.02	104	84	104	100	90	89	67	37	1	1	0	0	0	0	1		0	2	84	1				1						0
k	53	0	1	1	1	0	1	1	1	60		6.4	0.33	108	105	91	84	100	87	77	35	1	1	0	0	0	0	1		0	2	60										1	0
k	52	1	1	1	1	1	1	1	1	98	6.5	9.3	0.33	72	79	104	98	104	60	68	37	1	1	1	1	0	0	1		0	3	48	1					1		1		1	0
k	58	0	0	0	1	0	0	0	1		53	9.8	0.16	89	79	78	87	52	66	69	35	0	1	1	0	0	0	1		0	4	40												15
k	55	0	0	1	1	1	0	0	1	80	27	5.6	0.17	127	112	117	92	136	105	85	37	0	1	1	0	0	0	1		0	2	72										1	0
k	53	0	1	1	0	0	1	1	0	61	3.5	4	0.15	108	96	96	89	98	66	69	38	0	1	0	1	0	0	0		0	2	96				1							0
k	58	0	1	1	0	0	1	0	1			4.2	0.15	105	98	91	100	83	83	78	37	0	1	0	0	0	0	0		0	4	24	1		1								0
k	49	1	1	1	0	0	0	0	1	60		4.7	0.35	83	83	96	115	97	65	75	35	1	1	0	0	1	1	1		0	2	48			1							1	0
m	65	0	1	1	1	1	1	1	1		6.8	9.6	0.27	97	88	97	97	78	58	73	44	1	1	0	0	0	0	1		0	5	36	1		1								0
k	64	1	1	1	1	0	0	1	1	100	6.6	7.2	1.7	94		88	92			75	36	1	1	0	0	0	0	1		0	6	70	1										0
m	56	0	0	1	1	0	0	0	0	68	24	8.2	0.15	77		83	107			75	36	0	1	1	0	0	0	1		0	3	12											0
k	50	1	1	1	1	0	1	1	1	128	93	10.4	0.1	108	82	82	104	83	50	83	40	1	1	1	0	0	0	1		0	2	24			1							1	0
k	46	1	0	1	1	0	0	0	0	53		5.2	0.41	134	130	107	79	100	95	87	34	1	1	0	0	0	0	1		0	6	48					1							10
k	47	0	0	1	0	0	0	0	0	110	127	7.5	0.15	107	106	105	100	102	68	62	37	1	1	0	0	0	0	1		4	2	88		1								1	0
m	55	0	1	1	1	0	1	1	1	78	79	8.5	0.05	42	58	69	100	72	39	61	32	0	1	1	0	0	0	1		0	3	70	1											40
k	71	1	0	1	1	0	0	1	1	126	68	8.8	0.08	97	105	87	90	110	64	70	37	0	1	0	1	1	0	1		1	3	56	1										0
k	71	0	0	1	1	1	0	0	1	80	62	8	0.01	86	113	95	87	127	76	76	36	1	1	1	1	1	0	1		0	8	38	1										0
k	70	0	1	1	1	0	0	0	0	35		8	0.01	51	105	92	90	99	78	80	36	1	1	1	0	0	0	1		1	3	24											0
k	44	0	1	1	1	0	0	1	1	76	19.4	6.09	0.32	99	117	106	105	130	76	74	35	1	1	1	0	0	0	1		0	2	3											0
m	36	1	1	1	1	1	0	1	1	2	5	7.3	0.13	86	90	63	64	117	73	74	37	1	1	0	0	0	0	1		0	3	24										16	0
9m/31K	57.05	22	22	38	32	12	11	22	29													29	40	18	7	3	1	38
płec	wiek w chwili rozpoznania	ubytek masy ciała	dusznosc	obnizenie	kaszel	odkrztuszanie	bol	poty	gorączka	OB.	CRP	WBC	EOS	VC	TLC	FEV1	FEV1%	RV	DLCO	pO2	pCO2	migrowanie	nacieki	guzki	siateczka	wezly	plyn	GGO		liczba wznow	czas do diagnozy	czas obserwacji
																																	hyperten	depression	GERD	ca brest	hart	astma	copd	diabet	obesit	goiter	smoking	EX	hypertens	body mas	diabet	URTI	CA
k	53	0	0	1	1	1	0	0	0	30	5	2.3	0.04	57	115	82	90	124	117	72	36	1	1	1	0	0	0	1		2	3	40	1		1			1		1		1						1
k	74	1	1	1	1	0	1	1	1	80	16.8	9.6	0.28	64	110	109	100	110	91	79	38	1	1	0	0	1	0	1		2	2	56	1							1		1	0		1	1	1	1
m	62	1	1	1	1	0	1	0	1	117	4.3	7.9	0.12	64	85	98	100	102	68	67	37	0	1	0	1	1	0	1		1	5	34					1			1			0		1
k	31	0	1	1	1	0	0	0	1	48		6.1	0	65	99	107	102	100	86	96	38	1	1	0	0	0	0	1		1	2	92												36/20ex		1	1	1
k	54	0	1	1	1	0	0	0	1	80		7.8	0.1	66	88	88	100	92	79	68	36	1	1	0	0	0	0	1		7	1	120				1						1		40/2ex	1	1		1	thyroid ca
k	62	1	1	1	0	1	0	1	1	130	85	12	0.2	73	130	103	80	120	68	65	33	1	1	0	0	0	0	1		1	8	92				1							0
k	69	1	1	1	1	1	1	1	1	100	17	7.65	0.24	75	85	82	100	112	62	79	36	0	1	0	0	0	1	0		0	6	18											0			1		1
k	62	0	0	0	1	0	0	0	1	80		4.9	0.23	79	109	66	90	110	73	65	33	0	1	0	0	1	0	0		1	2	60											0
k	46	0	1	1	1	1	1	0	0	8	14.2	8.1	0.16	80	99	83	104	99	52	67	28	0	1	1	1	0	0	1		0	4	20										1		7.5/8 ex	1	1		1
k	59	1	1	1	1	0	0	1	1	120		4.68	0.32	81	123	140	110	117	89	84	41	0	1	0	0	0	0	1		1	2	192	1										0
m	50	0	1	1	1	0	0	0	1	75		6.9	0.16	83	98	86	71	98	73	76	35	1	1	0	0	0	0	0		1	1	47											0
k	45	0	0	1	1	0	0	0	1	70		6.4	0.15	86	95	96	100	99	75	95	36	1	0	1	0	0	0	0		0	3	120											0
k	68	0	0	1	1	0	0	0	1	20		5.9	0.26	92	110	66	83	111	54	68	35	1	1	0	0	0	0	1		0	8	38	1									1	50
k	48	0	0	1	1	0	0	0	1	87		9.1	0.24	93	93	114	100	97		67	41	1	1	0	0	0	0	0		0	2	36	1										20
m	55	1	0	1	1	0	1	0	1	130	264	8.5	0.15	99	91	76	65	98	67	65	32	0	1	1	0	0	0	1		0	6	36			1				1				50
k	42	0	1	1	0	0	1	0	1	120		7.4		100	73	53	100	76	54	84	28	1	1	0	0	0	0	0		7	1	120											0					1
k	60	0	0	0	0	0	0	0	1			7.03	0.78	114	90	70	87	90	33	61	34	0	1	0	0	0	0	0		0	8	19												10/30ex
m	45	0	0	0	1	0	1	0	0	48		9	0.38	121	110	70	88	110		78	37	0	1	0	0	1	0	0		0	2	36												1/17 ex
m	43	0	1	1	1	1	0	0	1	3		10	0.09	122	99	69	98	98	85	64	39	0	1	0	0	0	0	0		0	1	48											0
m	53	1	0	0	0	0	0	0	1	60		13.4	0.2	127	86	105	112	87	99	91	39	0	1	0	1	1	0	0		0	3	60											0
m	62	1	0	1	1	0	0	0	0	78	12	9	0.3	129	85	60	92	87		63	41	0	1	0	0	0	0	1		1	3	96											40					1
k	42	1	1	1	0	0	0	1	1	72		9.42		132	74	74	100	85	93	74	38	1	1	0	0	0	0	0		0	6	22											0
		9	12	18	17	5	7	5	18													11	21	4	3	5	1	11					5		1	1	1	1	1	3	0	0	4	5	4	5	2	8
																																										5
[truncated: 16 more columns]
